# Supplementary material for: G-Quadruplex Regulation of VEGFA mRNA Translation by RBM4
Source: Int J Mol Sci. 2022 Jan 11;23(2):743. doi: 10.3390/ijms23020743 (PMC8776124; doi:10.3390/ijms23020743)
Supplement: Supplementary file 1 [file ijms-23-00743-s001.zip]

Archive with 1 entries (1 files):
- ijms-1534957-supplementary.pdf
